# Supplementary material for: Evaluation of Physically and/or Chemically Modified Chitosan Hydrogels for Proficient Release of Insoluble Nystatin in Simulated Fluids
Source: Gels. 2022 Aug 10;8(8):495. doi: 10.3390/gels8080495 (PMC9407202; doi:10.3390/gels8080495)
Supplement: Supplementary file 1 [file gels-08-00495-s001.zip]

Archive with 1 entries (1 files):
- gels-1834406-supplementary.pdf
